# Supplementary material for: Worldwide Bronchiolitis obliterans research: A bibliometric analysis of the published literature between 2002 and 2022
Source: Medicine (Baltimore). 2023 Jul 14;102(28):e34263. doi: 10.1097/MD.0000000000034263 (PMC10344578; doi:10.1097/MD.0000000000034263)
Supplement: Supplementary file 1 [file medi-102-e34263-s001.xlsx]

## Sheet: Sheet1
Rank	Citations	First author	Title	Journal	IF (2021)	WOS sort	Category ranking	Year
1	201	Estenne M	Bronchiolitis Obliterans Syndrome 2001: An Update of the Diagnostic Criteria	J HEART LUNG TRANSPL	13.569	TRANSPLANTATION;SURGERY;CARDIAC & CARDIOVASCULAR SYSTEMS;RESPIRATORY SYSTEM	1/26;4/25;11/25;5/25	2002
2	171	Verleden GM	A new classification system for chronic lung allograft dysfunction	J HEART LUNG TRANSPL	13.569	TRANSPLANTATION;SURGERY;CARDIAC & CARDIOVASCULAR SYSTEMS;RESPIRATORY SYSTEM	1/26;4/25;11/25;5/25	2014
3	142	Verleden GM	Chronic lung allograft dysfunction: Definition, diagnostic criteria, and approaches to treatment¡A consensus report from the Pulmonary Council of the ISHLT	J HEART LUNG TRANSPL	13.569	TRANSPLANTATION;SURGERY;CARDIAC & CARDIOVASCULAR SYSTEMS;RESPIRATORY SYSTEM	1/26;4/25;11/25;5/25	2019
4	131	Meyer KC	An international ISHLT/ATS/ERS clinical practice guideline: diagnosis and management of bronchiolitis obliterans syndrome	EUR RESPIR J	33.801	RESPIRATORY SYSTEM	2/25	2014
5	93	Estenne M	Bronchiolitis Obliterans after Human Lung Transplantation	AM J RESP CRIT CARE	30.528	RESPIRATORY SYSTEM;CRITICAL CARE MEDICINE	3/25;	2002
6	93	Stewart S	Revision of the 1996 Working Formulation for the Standardization of Nomenclature in the Diagnosis of Lung Rejection	J HEART LUNG TRANSPL	13.569	TRANSPLANTATION;SURGERY;CARDIAC & CARDIOVASCULAR SYSTEMS;RESPIRATORY SYSTEM	1/26;4/25;11/25;5/25	2007
7	91	Christie JD	The Registry of the International Society for Heart and Lung Transplantation: 29th Adult Lung and Heart-Lung Transplant Report—2012	J HEART LUNG TRANSPL	13.569	TRANSPLANTATION;SURGERY;CARDIAC & CARDIOVASCULAR SYSTEMS;RESPIRATORY SYSTEM	1/26;4/25;11/25;5/25	2012
8	90	Christie JD	The Registry of the International Society for Heart and Lung Transplantation: Twenty-seventh official adult lung and heart-lung transplant report—2010	J HEART LUNG TRANSPL	13.569	TRANSPLANTATION;SURGERY;CARDIAC & CARDIOVASCULAR SYSTEMS;RESPIRATORY SYSTEM	1/26;4/25;11/25;5/25	2010
9	89	Yusen RD	The Registry of the International Society for Heart and Lung Transplantation: Thirty-first Adult Lung and Heart–Lung Transplant Report—2014;Focus Theme: Retransplantation	J HEART LUNG TRANSPL	13.569	TRANSPLANTATION;SURGERY;CARDIAC & CARDIOVASCULAR SYSTEMS;RESPIRATORY SYSTEM	1/26;4/25;11/25;5/25	2014
10	87	Trulock EP	Registry of the International Society for Heart and Lung Transplantation: Twenty-fourth Official Adult Lung and Heart–Lung Transplantation Report—2007	J HEART LUNG TRANSPL	13.569	TRANSPLANTATION;SURGERY;CARDIAC & CARDIOVASCULAR SYSTEMS;RESPIRATORY SYSTEM	1/26;4/25;11/25;5/25	2007
